# Supplementary material for: Automatic Variable Selection Algorithms in Prognostic Factor Research in Neck Pain
Source: J Clin Med. 2023 Sep 27;12(19):6232. doi: 10.3390/jcm12196232 (PMC10573798; doi:10.3390/jcm12196232)
Supplement: Supplementary file 1 [file jcm-12-06232-s001.zip]

Archive with 1 entries (1 files):
- jcm-2607027-supplementary.pdf
